# Supplementary material for: Adjusting Heterodimeric Coiled-Coils (K/E Zipper) to Connect Autophagy-Inducing Peptide with Cell-Penetrating Peptide
Source: Pharmaceutics. 2023 Mar 24;15(4):1048. doi: 10.3390/pharmaceutics15041048 (PMC10141234; doi:10.3390/pharmaceutics15041048)
Supplement: Supplementary file 1 [file pharmaceutics-15-01048-s001.zip]

Archive with 1 entries (1 files):
- pharmaceutics-2244884-supplementary.pdf
